# Supplementary material for: New Eremophilane-Type Sesquiterpenes from the Marine Sediment-Derived Fungus Emericellopsis maritima BC17 and Their Cytotoxic and Antimicrobial Activities
Source: Mar Drugs. 2023 Dec 11;21(12):634. doi: 10.3390/md21120634 (PMC10745059; doi:10.3390/md21120634)
Supplement: Supplementary file 1 [file marinedrugs-21-00634-s001.zip]

Archive with 1 entries (1 files):
- marinedrugs-2713222-supplementary materials.pdf
